# Supplementary material for: Hearing Loss in Neuromyelitis Optica Spectrum Disorder: Case Report and Systematic Review
Source: J Clin Med. 2026 Jan 6;15(2):422. doi: 10.3390/jcm15020422 (PMC12841620; doi:10.3390/jcm15020422)
Supplement: Supplementary file 1 [file jcm-15-00422-s001.zip]

Archive with 3 entries (3 files):
- After plasmapheresis figure suppl2.jpg
- figure evoked potentials suppl1.jpg
- PRISMA_2020_abstract_checklist sk.pdf
